# Supplementary material for: H7N9 Influenza Virus Containing a Polybasic HA Cleavage Site Requires Minimal Host Adaptation to Obtain a Highly Pathogenic Disease Phenotype in Mice
Source: Viruses. 2020 Jan 5;12(1):65. doi: 10.3390/v12010065 (PMC7020020; doi:10.3390/v12010065)
Supplement: Supplementary file 1 [file viruses-12-00065-s001.zip]

Archive with 4 entries (3 files):
- viruses-605935-suppl/
- viruses-605935-suppl/Figure S1.pdf
- viruses-605935-suppl/Figure S2..pdf
- viruses-605935-suppl/Table S1.pdf
